# Supplementary material for: Genomic Analysis of Porcine Reproductive and Respiratory Syndrome Virus 1 Revealed Extensive Recombination and Potential Introduction Events in China
Source: Vet Sci. 2022 Aug 23;9(9):450. doi: 10.3390/vetsci9090450 (PMC9505194; doi:10.3390/vetsci9090450)
Supplement: Supplementary file 1 [file vetsci-09-00450-s001.zip]

Archive with 1 entries (1 files):
- vetsci-1841180-supplementary.pdf
